# Supplementary material for: Disruption of the C. elegans Intestinal Brush Border by the Fungal Lectin CCL2 Phenocopies Dietary Lectin Toxicity in Mammals
Source: PLoS One. 2015 Jun 9;10(6):e0129381. doi: 10.1371/journal.pone.0129381 (PMC4461262; doi:10.1371/journal.pone.0129381)
Supplement: S1 Table — Mean values: Black-bolded text indicates samples chosen for S3 Fig. Fold change: Molecules showing a statistically significant change (p≤0.05) are highlighted: increased abundance, red; decreased abundance, green. q-values (false discovery rate adjusted p-values) give estimates of the false discovery rate. All data are normalized to Bradford protein concentration values. (XLSX) [file pone.0129381.s006.xlsx]

## Sheet: Sheet1
								ANOVA Contrasts				ANOVA Contrasts
				Mean Values				Fold Change				P-VALUE	Q-VALUE	P-VALUE	Q-VALUE	P-VALUE	Q-VALUE	P-VALUE	Q-VALUE
SUPER PATHWAY	SUB PATHWAY	BIOCHEMICAL NAME	CAS	wt-CCL2	wt-CCL2M	bre-1-CCL2	bre-1-CCL2M	wt-CCL2 wt-CCL2M	bre-1-CCL2 wt-CCL2	bre-1-CCL2 bre-1-CCL2M	bre-1-CCL2M wt-CCL2M	wt-CCL2 wt-CCL2M		bre-1-CCL2 wt-CCL2		bre-1-CCL2 bre-1-CCL2M		bre-1-CCL2M wt-CCL2M
Amino acid	Glycine, serine and threonine metabolism	glycine	56-40-6;	1.24719	1.13503	0.900764	1.185	1.1	0.72	0.76	1.04	0.985809	0.590235	0.343874	0.193842	0.386037	0.991654	0.94807	0.98258
		serine	56-45-1;	1.26551	1.17905	1.00675	1.33869	1.07	0.8	0.75	1.14	0.976695	0.590235	0.526352	0.258026	0.359927	0.950751	0.749763	0.978931
		O-acetylserine	66638-22-0;	0.438827	0.595521	0.565993	0.507688	0.74	1.29	1.11	0.85	0.182259	0.207037	0.268265	0.167786	0.67404	1	0.508763	0.955502
		N-acetylserine	97-14-3;	0.99651	0.933348	0.786297	1.04881	1.07	0.79	0.75	1.12	0.721018	0.500334	0.216158	0.143439	0.101248	0.877665	0.427222	0.922278
		threonine	72-19-5;	0.66663	0.814942	0.824086	1.29524	0.82	1.24	0.64	1.59	0.322934	0.297545	0.386882	0.208578	0.0252698	0.877665	0.0327574	0.476207
		betaine	107-43-7;	1.08282	0.824098	0.668032	1.09155	1.31	0.62	0.61	1.32	0.183893	0.207472	0.0278937	0.0333583	0.0178996	0.877665	0.127202	0.644063
	Alanine and aspartate metabolism	alanine	56-41-7;	1.24674	1.28324	1.04288	1.26984	0.97	0.84	0.82	0.99	0.840587	0.549076	0.617646	0.284818	0.576759	1	0.887479	0.98258
		beta-alanine	56-41-7;107-95-9;	0.771146	1.11916	1.29566	1.49904	0.69	1.68	0.86	1.34	0.571433	0.42883	0.189388	0.13212	0.799567	1	0.600189	0.957844
		aspartate	56-84-8;	1.23605	0.737308	0.488914	1.28668	1.68	0.4	0.38	1.75	0.283884	0.276952	0.0379035	0.0420914	0.0492171	0.877665	0.344525	0.901898
		asparagine	70-47-3;	1.01691	1.51176	1.28319	1.33132	0.67	1.26	0.96	0.88	0.233671	0.240708	0.420274	0.219892	0.587888	1	0.349617	0.901898
	Glutamate metabolism	glutamate	56-86-0;	1.09994	0.859641	0.752242	1.22894	1.28	0.68	0.61	1.43	0.269647	0.269036	0.0644293	0.0620505	0.0219964	0.877665	0.109662	0.644063
		glutamine	56-85-9;	0.889927	0.933749	0.886382	1.12946	0.95	1	0.78	1.21	0.782533	0.527569	0.942246	0.375614	0.628683	1	0.891388	0.98258
		gamma-aminobutyrate (GABA)	56-12-2;	1.44858	2.05168	1.47844	1.7472	0.71	1.02	0.85	0.85	0.563788	0.427045	0.984745	0.388289	0.558799	1	0.260259	0.814354
	Histidine metabolism	histidine	5934-29-2;	1.06539	0.88835	0.866782	1.08908	1.2	0.81	0.8	1.23	0.200601	0.218878	0.206442	0.140416	0.122111	0.877665	0.118338	0.644063
		N-acetylhistidine	39145-52-3;	1.17646	0.9225	0.895785	1.15056	1.28	0.76	0.78	1.25	0.100239	0.134198	0.111135	0.0895892	0.117398	0.877665	0.105969	0.644063
		urocanate	104-98-3;	1.68085	1.26018	1.13132	1.50662	1.33	0.67	0.75	1.2	0.113766	0.148567	0.0641846	0.0620505	0.229185	0.92523	0.363635	0.906712
	Lysine metabolism	cadaverine	462-94-2;1476-39-7;	0.319063	0.493978	0.64634	0.573096	0.65	2.03	1.13	1.16	0.167013	0.198468	0.0451767	0.047441	0.342147	0.935806	0.802678	0.978931
		glutarate (pentanedioate)	110-94-1;	0.926614	0.996213	1.13957	1.6713	0.93	1.23	0.68	1.68	0.763829	0.522956	0.677954	0.303623	0.672395	1	0.591199	0.957844
		diaminopimelate	1476-39-7;2577-62-0;	1.64307	0.952473	0.653216	0.764274	1.73	0.4	0.85	0.8	0.21455	0.229557	0.0333473	0.0388493	0.883908	1	0.388074	0.917731
		lysine	56-87-1;	0.834439	1.02656	0.916722	1.3157	0.81	1.1	0.7	1.28	0.336412	0.304883	0.687312	0.306552	0.102825	0.877665	0.267406	0.818329
		2-aminoadipate	542-32-5;1118-90-7;	0.945454	1.0026	1.19836	1.50922	0.94	1.27	0.79	1.51	0.84754	0.549076	0.536987	0.259377	0.796324	1	0.495201	0.950871
		N6-acetyllysine	692-04-6;	1.03385	0.750623	0.617161	0.778075	1.38	0.6	0.79	1.04	0.100336	0.134198	0.0191058	0.0236278	0.235858	0.930144	0.716462	0.978931
	Phenylalanine & tyrosine metabolism	phenylalanine	63-91-2;	0.840148	0.966244	0.970202	1.17966	0.87	1.15	0.82	1.22	0.372284	0.324963	0.26417	0.16618	0.270664	0.932187	0.186484	0.691118
		homogentisate	306-08-1;451-13-8;	1	1	1	1	1	1	1	1	1	0.592317	1	0.388671	1	1	1	0.99458
		tyrosine	60-18-4;	0.748733	1.04088	1.01248	1.22609	0.72	1.35	0.83	1.18	0.0751205	0.111238	0.0667002	0.063202	0.370807	0.970337	0.339328	0.901898
		3-(4-hydroxyphenyl)lactate	6482-98-0;	0.802317	0.801885	0.884975	0.952743	1	1.1	0.93	1.19	0.815653	0.5411	0.636683	0.292358	0.933569	1	0.433637	0.92574
		tyramine	60-19-5;	1.56082	0.556738	0.641764	0.689208	2.8	0.41	0.93	1.24	0.00512577	0.0160397	0.0086921	0.0124816	0.965823	1	0.77135	0.978931
	Tryptophan metabolism	kynurenine	2922-83-0;	0.526562	0.894503	0.928664	1.13397	0.59	1.76	0.82	1.27	0.00800296	0.0211675	0.00339533	0.00568471	0.33294	0.935806	0.178762	0.691118
		tryptophan	73-22-3;	0.666744	1.01918	1.11299	1.33589	0.65	1.67	0.83	1.31	0.0220989	0.0452478	0.00569854	0.00849534	0.399469	1	0.147702	0.665205
		anthranilate	118-92-3;	1.09379	0.712845	0.715298	0.876262	1.53	0.65	0.82	1.23	0.0635237	0.0969682	0.0804222	0.0711559	0.656956	1	0.57013	0.957844
	Valine, leucine and isoleucine metabolism	3-methyl-2-oxobutyrate	3715-29-5;	0.98082	1.15759	1.24376	1.7679	0.85	1.27	0.7	1.53	0.498281	0.395403	0.329306	0.190716	0.334863	0.935806	0.2095	0.716958
		3-methyl-2-oxovalerate	51829-07-3;	0.882487	1.24303	1.29151	1.62407	0.71	1.46	0.8	1.31	0.224556	0.232765	0.161117	0.118473	0.705488	1	0.562931	0.957844
		levulinate (4-oxovalerate)	123-76-2;	1.01598	0.873381	0.680898	0.960819	1.16	0.67	0.71	1.1	0.312962	0.294598	0.078362	0.070106	0.145106	0.877665	0.498187	0.950871
		isoleucine	73-32-5;	0.680513	0.892472	0.819217	1.06611	0.76	1.2	0.77	1.19	0.0736399	0.110028	0.152912	0.11398	0.0923187	0.877665	0.187522	0.691118
		leucine	61-90-5;	0.704132	0.980824	0.896512	1.12789	0.72	1.27	0.79	1.15	0.0491847	0.0807646	0.0948433	0.0810706	0.194249	0.891636	0.33128	0.901898
		valine	72-18-4;	0.722532	0.906746	0.808478	1.03071	0.8	1.12	0.78	1.14	0.10267	0.136221	0.305353	0.182588	0.114798	0.877665	0.334225	0.901898
		3-hydroxyisobutyrate	2068-83-9;	0.409524	0.926446	0.712526	1.07089	0.44	1.74	0.67	1.16	0.127978	0.163269	0.220315	0.143571	0.476368	1	0.694774	0.978931
		4-methyl-2-oxopentanoate	816-66-0;	0.88844	1.17421	1.31384	1.6009	0.76	1.48	0.82	1.36	0.293603	0.279848	0.16584	0.12032	0.711727	1	0.468717	0.92574
		isobutyrylcarnitine	25518-49-4;	0.576543	0.347952	0.510867	0.695984	1.66	0.89	0.73	2	0.287934	0.27926	0.830137	0.350163	0.405644	1	0.101906	0.644063
		2-methylbutyroylcarnitine	31023-25-3;	0.662378	0.604964	0.760317	0.788472	1.09	1.15	0.96	1.3	0.619932	0.455092	0.525966	0.258026	0.741377	1	0.155702	0.672678
		isovalerylcarnitine		0.544257	0.50602	0.446183	0.779938	1.08	0.82	0.57	1.54	0.946805	0.586881	0.28675	0.177309	0.0691824	0.877665	0.374429	0.906712
	Cysteine, methionine, SAM, taurine metabolism	cysteine	52-90-4;56-89-3;	0.853801	1.24255	0.97794	1.24382	0.69	1.15	0.79	1	0.167536	0.198468	0.357705	0.197605	0.869195	1	0.744627	0.978931
		cystathionine	535-34-2;	1.12566	1.32504	1.27779	1.52931	0.85	1.14	0.84	1.15	0.540774	0.422654	0.603002	0.279249	0.864131	1	0.937659	0.98258
		S-adenosylhomocysteine (SAH)	979-92-0;	0.571955	1.73735	1.44157	1.52133	0.33	2.52	0.95	0.88	< 0.001	0.0044417	0.00237658	0.00423997	0.901651	1	0.57868	0.957844
		methionine	63-68-3;	0.757912	1.08565	1.02168	1.3181	0.7	1.35	0.78	1.21	0.032524	0.0592754	0.0510669	0.0521274	0.167625	0.882316	0.242517	0.785309
		N-acetylmethionine	65-82-7;	1.73325	2.62044	1.24602	1.78065	0.66	0.72	0.7	0.68	0.492646	0.393222	0.407561	0.216361	0.863111	1	0.187308	0.691118
		homocysteine	454-29-5;	0.586241	1.54699	1.81152	2.24596	0.38	3.09	0.81	1.45	0.00970644	0.0240681	0.00416066	0.00646851	0.865844	1	0.572763	0.957844
	Urea cycle; arginine-, proline-, metabolism	dimethylarginine (SDMA + ADMA)		1.66158	0.820731	0.510962	0.814634	2.02	0.31	0.63	0.99	0.00758412	0.02062	< 0.001	0.000260936	0.0362768	0.877665	0.949123	0.98258
		arginine	1119-34-2;	0.91554	0.861234	0.824642	1.07849	1.06	0.9	0.76	1.25	0.672771	0.483023	0.467693	0.237021	0.067788	0.877665	0.119432	0.644063
		ornithine	3184-13-2;	0.607266	1.08086	0.779161	0.885672	0.56	1.28	0.88	0.82	0.0905863	0.126249	0.312183	0.184771	0.998556	1	0.458774	0.92574
		urea	57-13-6;	1.25569	1.05697	1.03181	1.24926	1.19	0.82	0.83	1.18	0.766231	0.522956	0.711973	0.312971	0.548025	1	0.596431	0.957844
		proline	147-85-3;	1.09267	0.959105	0.815158	1.0749	1.14	0.75	0.76	1.12	0.429571	0.356219	0.142372	0.108293	0.133609	0.877665	0.409106	0.91878
		N-acetylornithine	6205-08-9;	1.03016	1.02732	0.98542	1.10074	1	0.96	0.9	1.07	0.955436	0.586881	0.839717	0.352832	0.621686	1	0.727681	0.978931
		trans-4-hydroxyproline	51-35-4;	0.630498	0.486756	0.575204	0.569622	1.3	0.91	1.01	1.17	0.593297	0.439274	0.926519	0.372071	0.980456	1	0.675506	0.978931
	Butanoate metabolism	2-aminobutyrate	1492-24-6;	0.860071	1.08184	0.846818	1.00362	0.8	0.98	0.84	0.93	0.326087	0.298791	0.862451	0.356877	0.592468	1	0.774908	0.978931
	Polyamine metabolism	5-methylthioadenosine (MTA)	2457-80-9;	0.455459	0.879873	1.0045	1.45567	0.52	2.21	0.69	1.65	0.00444292	0.014737	0.00115011	0.00236159	0.0856921	0.877665	0.0250431	0.476207
		putrescine	110-60-1;	0.841505	1.04329	1.03858	1.05405	0.81	1.23	0.99	1.01	0.505409	0.397258	0.354626	0.197605	0.764826	1	0.974607	0.986949
		N-acetylputrescine	18233-70-0;	0.252769	1.59011	1.19354	1.45355	0.16	4.72	0.82	0.91	< 0.001	4.20549e-05	< 0.001	5.35153e-05	0.286684	0.934671	0.925407	0.98258
		agmatine	2482-00-0;	1.57343	0.702623	0.741619	1.29321	2.24	0.47	0.57	1.84	0.100063	0.134198	0.101874	0.0846316	0.138896	0.877665	0.136532	0.665205
		spermidine	124-20-9;	1.31171	0.752434	0.859743	0.979613	1.74	0.66	0.88	1.3	0.0709696	0.107002	0.230949	0.14872	0.649513	1	0.266219	0.818329
	Guanidino and acetamido metabolism	4-guanidinobutanoate	463-003;463-00-3;	1.00138	0.547747	0.582959	0.894728	1.83	0.58	0.65	1.63	0.0382766	0.0660039	0.0549204	0.0548337	0.162995	0.877665	0.118515	0.644063
	Glutathione metabolism	glutathione, reduced (GSH)	70-18-8;	0.472989	0.511169	0.565271	0.828358	0.93	1.2	0.68	1.62	0.9052	0.56866	0.740757	0.321175	0.131643	0.877665	0.188611	0.691118
		5-oxoproline	98-79-3;	0.977775	0.739457	0.833493	1.03831	1.32	0.85	0.8	1.4	0.0583013	0.0912188	0.30058	0.180726	0.157975	0.877665	0.0261407	0.476207
		glutathione, oxidized (GSSG)	103239-24-3;	0.929643	0.493343	0.629499	0.774868	1.88	0.68	0.81	1.57	0.216915	0.229557	0.133069	0.101983	0.274738	0.932187	0.416655	0.922278
		cysteine-glutathione disulfide	13081-14-6;	1.12844	0.971265	0.715053	0.964361	1.16	0.63	0.74	0.99	0.558177	0.427045	0.0968144	0.0816753	0.185957	0.882626	0.831656	0.978931
		ophthalmate	495-27-2;	1.04881	1.22418	0.867014	0.927212	0.86	0.83	0.94	0.76	0.55969	0.427045	0.453161	0.232625	0.795977	1	0.286887	0.859063
Peptide	Dipeptide	glycylvaline	1963-21-9;	0.746116	1.24881	1.09422	1.33381	0.6	1.47	0.82	1.07	0.0377808	0.0659568	0.091315	0.07887	0.512191	1	0.842239	0.978931
		glycylglycine	556-50-3;	0.977807	0.661809	1.33938	1.11796	1.48	1.37	1.2	1.69	0.551245	0.425225	0.281123	0.174823	0.270117	0.932187	0.56877	0.957844
		glycylproline	704-15-4;	0.59117	0.709969	0.664051	0.956663	0.83	1.12	0.69	1.35	0.270904	0.269036	0.377926	0.207722	0.132155	0.877665	0.194824	0.704612
		glycylisoleucine	19461-38-2;	0.575839	1.31426	1.16819	1.48557	0.44	2.03	0.79	1.13	0.00119454	0.00521349	0.00297518	0.0051394	0.433787	1	0.715817	0.978931
		glycylleucine	869-19-2;	0.497045	1.26802	1.33372	1.3642	0.39	2.68	0.98	1.08	0.00168782	0.00699807	< 0.001	0.00217016	0.753962	1	0.953388	0.98334
		glycylglutamate	7412-78-4;	0.341132	0.56275	0.731269	0.501317	0.61	2.14	1.46	0.89	0.267735	0.269036	0.132529	0.101983	0.400284	1	0.674784	0.978931
		glycylphenylalanine	3321-03-7;	0.802614	1.10651	1.20402	1.35196	0.73	1.5	0.89	1.22	0.200247	0.218878	0.0721538	0.0676926	0.859324	1	0.452838	0.92574
		glycyltyrosine	658-79-7;	0.597087	1.10905	1.1253	1.30137	0.54	1.88	0.86	1.17	0.0231942	0.0452555	0.011716	0.0155491	0.793351	1	0.556521	0.957844
		glycyltryptophan		0.395822	1.07244	1.3599	1.44264	0.37	3.44	0.94	1.35	< 0.001	0.00239394	< 0.001	0.000178903	0.917663	1	0.294178	0.870846
		alanylthreonine		0.684407	1.08803	0.991824	1.1767	0.63	1.45	0.84	1.08	0.0173097	0.0363391	0.0389684	0.0424085	0.471178	1	0.74398	0.978931
		alanylvaline		0.387347	1.20317	1.24647	1.29422	0.32	3.22	0.96	1.08	< 0.001	0.000546245	< 0.001	0.00015015	0.953504	1	0.809076	0.978931
		alanylmethionine		0.295561	1.30999	1.36058	1.35758	0.23	4.6	1	1.04	< 0.001	0.00035399	< 0.001	0.00010993	0.782544	1	0.888165	0.98258
		alanylhistidine		0.254517	0.878231	0.896998	0.960533	0.29	3.52	0.93	1.09	0.00421148	0.0142545	0.00338336	0.00568471	0.729433	1	0.807127	0.978931
		alanylleucine		0.350671	1.42069	1.43161	1.51718	0.25	4.08	0.94	1.07	< 0.001	0.000546245	< 0.001	0.000145721	0.947694	1	0.900544	0.98258
		alanylasparagine		0.429275	0.94611	0.659509	1.08594	0.45	1.54	0.61	1.15	0.0366545	0.0649879	0.296937	0.179528	0.276175	0.932187	0.94162	0.98258
		alanylisoleucine		0.361071	1.36587	1.37188	1.45143	0.26	3.8	0.95	1.06	< 0.001	0.000213698	< 0.001	8.10461e-05	0.851239	1	0.714599	0.978931
		alanylphenylalanine	3061-90-3;	0.36679	1.33888	1.60004	1.70631	0.27	4.36	0.94	1.27	< 0.001	0.000649879	< 0.001	0.00010993	0.889267	1	0.365081	0.906712
		alanyltyrosine		0.181139	1.15094	1.24638	1.34192	0.16	6.88	0.93	1.17	< 0.001	0.000546245	< 0.001	0.00010993	0.898027	1	0.745701	0.978931
		aspartylphenylalanine	13433-09-5;	0.603642	1.07542	1.08089	1.46189	0.56	1.79	0.74	1.36	0.013875	0.0324105	0.0101415	0.0139706	0.189134	0.882626	0.147243	0.665205
		alpha-glutamylglutamate	3929-61-1;	1.68213	0.832376	0.709277	0.679212	2.02	0.42	1.04	0.82	0.147679	0.182779	0.0453364	0.047441	0.763925	1	0.353824	0.903978
		prolylleucine	52899-07-7;	1.55101	0.981934	0.673234	0.902288	1.58	0.43	0.75	0.92	0.136585	0.172919	0.0106464	0.0144827	0.483491	1	0.55311	0.957844
		isoleucylisoleucine	42537-99-5;	0.309353	1.29652	1.16839	1.22237	0.24	3.78	0.96	0.94	< 0.001	0.000546245	< 0.001	0.000210336	0.923024	1	0.768095	0.978931
		isoleucylleucine	26462-22-6;	0.376508	1.65241	1.53709	1.61621	0.23	4.08	0.95	0.98	< 0.001	0.00108859	< 0.001	0.000438797	0.859378	1	0.910866	0.98258
		isoleucylasparagine	59652-59-4;	0.325253	1.28512	1.16673	1.34519	0.25	3.59	0.87	1.05	< 0.001	0.000572282	< 0.001	0.00032964	0.695712	1	0.897813	0.98258
		isoleucylhistidine		0.512946	0.904237	0.99463	1.20293	0.57	1.94	0.83	1.33	0.00536333	0.0161728	0.00102204	0.00222454	0.355733	0.948622	0.101594	0.644063
		leucylleucine	3303-31-9;	0.329243	1.42889	1.68436	1.71104	0.23	5.12	0.98	1.2	< 0.001	0.00191992	< 0.001	0.000178903	0.75867	1	0.473314	0.928237
		leucylisoleucine	36077-41-5;	0.322277	1.50624	1.66644	1.82585	0.21	5.17	0.91	1.21	0.00255094	0.0100731	< 0.001	0.00132128	0.746066	1	0.308546	0.885819
		pro-hydroxy-pro	18684-24-7;	0.947037	0.826565	0.837603	1.15999	1.15	0.88	0.72	1.4	0.318489	0.295089	0.56666	0.271155	0.10282	0.877665	0.0449841	0.501091
		threonylphenylalanine		0.326686	0.887481	1.41787	1.41601	0.37	4.34	1	1.6	0.00463708	0.0150795	< 0.001	0.00032964	0.850426	1	0.123632	0.644063
		pyroglutamylvaline		0.794853	0.957469	0.875643	1.17735	0.83	1.1	0.74	1.23	0.660837	0.477015	0.78781	0.336218	0.710327	1	0.840338	0.978931
		valylglutamate	3062-07-5;	0.956084	1.09295	0.932599	1.21222	0.87	0.98	0.77	1.11	0.353077	0.311476	0.713206	0.312971	0.313783	0.934671	0.65329	0.978931
		cyclo(leu-gly)		0.658673	0.718931	0.94718	1.12729	0.92	1.44	0.84	1.57	0.763775	0.522956	0.219048	0.143571	0.962076	1	0.368577	0.906712
		cyclo(gly-pro)		0.474674	0.420786	0.332489	0.679624	1.13	0.7	0.49	1.62	0.880799	0.561844	0.345549	0.193842	0.120549	0.877665	0.424111	0.922278
		cyclo(gly-phe)		0.460094	1.16097	1.13297	1.18904	0.4	2.46	0.95	1.02	0.0285387	0.0543414	0.0337864	0.0388493	0.440851	1	0.394213	0.91878
		valylleucine		0.300195	1.69265	1.43244	1.4516	0.18	4.77	0.99	0.86	< 0.001	0.000546245	< 0.001	0.000237418	0.663402	1	0.458374	0.92574
		arginylisoleucine	62632-70-6;	0.341279	1.21309	1.51242	1.74431	0.28	4.43	0.87	1.44	< 0.001	0.000213698	< 0.001	1.69023e-05	0.495771	1	0.0403657	0.476207
		arginylleucine	1188-24-5;	0.156776	1.01676	1.27553	1.42743	0.15	8.14	0.89	1.4	< 0.001	4.20549e-05	< 0.001	7.23556e-06	0.730161	1	0.113342	0.644063
		aspartylleucine	3062-14-4;	0.891035	1.19574	0.887445	1.1405	0.75	1	0.78	0.95	0.0956377	0.132178	0.698524	0.310281	0.249893	0.932187	0.857491	0.978931
		histidylleucine	7763-65-7;	0.345599	0.736226	0.94255	1.16658	0.47	2.73	0.81	1.58	0.00370946	0.0130896	< 0.001	0.000523049	0.409601	1	0.0405799	0.476207
		histidylisoleucine*		0.295708	0.893484	1.1827	1.5554	0.33	4	0.76	1.74	< 0.001	0.00155143	< 0.001	0.00010993	0.306742	0.934671	0.0201221	0.476207
		isoleucylalanine	24787-73-3;	0.388225	1.5019	1.64596	1.69389	0.26	4.24	0.97	1.13	< 0.001	0.000635168	< 0.001	0.000131403	0.854448	1	0.695864	0.978931
		isoleucylglutamate	42516-53-0;	0.726722	1.08648	1.00717	1.18854	0.67	1.39	0.85	1.09	0.055981	0.0884227	0.072822	0.0677356	0.497543	1	0.587346	0.957844
		isoleucylglutamine		0.426906	1.08316	1.16467	1.9358	0.39	2.73	0.6	1.79	0.00986821	0.0240681	0.00228567	0.00414575	0.0942396	0.877665	0.024904	0.476207
		isoleucylglycine	868-28-0;	0.531145	1.10517	1.03967	1.2483	0.48	1.96	0.83	1.13	0.0030518	0.0110158	0.00350584	0.00569452	0.571539	1	0.615673	0.957844
		isoleucylmethionine	42384-14-5;	0.285245	1.39773	1.76904	1.77802	0.2	6.2	0.99	1.27	< 0.001	0.000649879	< 0.001	0.00010993	0.746815	1	0.520399	0.955502
		isoleucylphenylalanine	22951-98-0;	0.395956	1.56297	1.90524	1.88328	0.25	4.81	1.01	1.2	< 0.001	0.0016653	< 0.001	0.000178903	0.645409	1	0.608414	0.957844
		isoleucylserine	6403-14-1;	0.281407	1.08856	1.17107	1.15875	0.26	4.16	1.01	1.06	< 0.001	0.000546245	< 0.001	0.00010993	0.727168	1	0.834782	0.978931
		isoleucyltryptophan	13589-06-5;	0.335802	1.17203	1.36138	1.55263	0.29	4.05	0.88	1.32	< 0.001	0.0020912	< 0.001	0.000260936	0.867037	1	0.338192	0.901898
		isoleucyltyrosine	38579-21-4;	0.252832	1.45969	1.61501	1.64992	0.17	6.39	0.98	1.13	< 0.001	0.000546245	< 0.001	0.00010993	0.757107	1	0.784345	0.978931
		isoleucylvaline	41017-96-3;	0.316162	1.28069	1.24286	1.30585	0.25	3.93	0.95	1.02	< 0.001	0.000354689	< 0.001	0.00010993	0.945426	1	0.972601	0.986949
		leucylalanine	7298-84-2;	0.351425	0.947017	1.4397	1.54916	0.37	4.1	0.93	1.64	0.00163778	0.00696472	< 0.001	0.000131403	0.96131	1	0.0491525	0.526465
		leucylarginine	26607-15-8;	0.52014	1.24099	1.04582	2.187	0.42	2.01	0.48	1.76	0.220514	0.230013	0.667913	0.302865	0.159084	0.877665	0.53182	0.957844
		leucylasparagine	14608-81-2;	0.453852	1.15404	1.17081	1.48849	0.39	2.58	0.79	1.29	0.0162809	0.0350671	0.0343224	0.0388493	0.313076	0.934671	0.512032	0.955502
		leucylglutamate		1.08952	1.1512	0.943824	1.17751	0.95	0.87	0.8	1.02	0.719988	0.500334	0.817315	0.346096	0.53403	1	0.971818	0.986949
		leucylglycine	686-50-0;	0.329512	0.788518	1.10316	1.2119	0.42	3.35	0.91	1.54	0.00730101	0.0203536	< 0.001	0.000534968	0.857494	1	0.0808632	0.597506
		leucylhistidine	38062-72-5;	0.611459	1.05766	0.942412	1.066	0.58	1.54	0.88	1.01	0.00526715	0.0161728	0.0126834	0.0166302	0.601924	1	0.913063	0.98258
		leucylphenylalanine	3063-05-6;	0.331101	1.61861	1.90639	1.94077	0.2	5.76	0.98	1.2	< 0.001	0.00162123	< 0.001	0.00019946	0.761717	1	0.607089	0.957844
		leucylserine	6209-12-7;	0.403686	1.28274	1.37789	1.52633	0.31	3.41	0.9	1.19	< 0.001	0.00233819	< 0.001	0.000516497	0.890338	1	0.588818	0.957844
		leucyltryptophan	5156-22-9;	0.310634	0.755014	1.04404	1.25375	0.41	3.36	0.83	1.66	0.00736343	0.0203536	< 0.001	0.000885824	0.628427	1	0.0725689	0.577404
		lysylisoleucine	20556-13-2;	0.429694	1.27198	1.52082	1.91587	0.34	3.54	0.79	1.51	< 0.001	0.000546245	< 0.001	0.00010993	0.333349	0.935806	0.0681516	0.567663
		lysylleucine	7369-79-1;	0.452777	1.14469	1.19901	1.48606	0.4	2.65	0.81	1.3	< 0.001	0.00176923	< 0.001	0.00032964	0.347301	0.935806	0.145588	0.665205
		phenylalanylleucine*	3303-55-7;	0.210202	0.601402	1.14823	1.15408	0.35	5.46	0.99	1.92	0.0159948	0.0350671	< 0.001	0.000438797	0.992791	1	0.0387156	0.476207
		phenylalanylisoleucine	22951-94-6;	0.650438	0.968556	1.56021	1.72923	0.67	2.4	0.9	1.79	0.290809	0.279848	0.0116866	0.0155491	0.92821	1	0.0836776	0.597506
		serylleucine	6665-16-3;	0.537339	1.37185	1.29709	1.4225	0.39	2.41	0.91	1.04	0.00114128	0.00521349	0.00121587	0.00245038	0.983775	1	0.96017	0.986681
		serylphenyalanine		0.428958	1.04992	1.37301	1.44495	0.41	3.2	0.95	1.38	0.00512392	0.0160397	< 0.001	0.00048648	0.986597	1	0.125987	0.644063
		threonylleucine	50299-12-2;	0.409203	1.02706	1.14385	1.30858	0.4	2.8	0.87	1.27	< 0.001	0.000649879	< 0.001	0.00010993	0.515771	1	0.157661	0.672678
		tyrosylisoleucine	40829-32-1;	0.116828	0.685317	1.20322	1.39486	0.17	10.3	0.86	2.04	< 0.001	0.00035399	< 0.001	1.02024e-05	0.693535	1	0.00830224	0.476207
		tyrosylleucine	17355-10-1;	0.168559	0.632534	1.12916	1.2146	0.27	6.7	0.93	1.92	0.00280816	0.010752	< 0.001	0.00016846	0.929967	1	0.0410402	0.476207
		valylisoleucine	20556-14-3;	0.271918	1.26813	1.17347	1.23603	0.21	4.32	0.95	0.97	< 0.001	0.000213698	< 0.001	0.00010993	0.972841	1	0.856772	0.978931
		alpha-glutamyltyrosine		0.634541	1.3677	1.08329	1.51056	0.46	1.71	0.72	1.1	0.00816842	0.0211675	0.0334705	0.0388493	0.347585	0.935806	0.786043	0.978931
		serylisoleucine*		0.460742	1.21151	1.25937	1.29156	0.38	2.73	0.98	1.07	< 0.001	0.000882185	< 0.001	0.000178903	0.998306	1	0.594733	0.957844
Carbohydrate	Aminosugars metabolism	N-acetylgalactosamine	14215-68-0;	1.25242	1.18716	0.654369	1.51907	1.05	0.52	0.43	1.28	0.984063	0.590235	0.0993012	0.0831288	0.0621476	0.877665	0.817023	0.978931
		N-acetylglucosamine	7512-17-6;	0.520375	1.05767	0.713042	0.852653	0.49	1.37	0.84	0.81	0.0799135	0.115248	0.429861	0.222766	0.691168	1	0.521528	0.955502
	Fructose, mannose, galactose, starch, and sucrose metabolism	maltose	6363-53-7;	0.565389	0.542433	1.1957	1.87667	1.04	2.11	0.64	3.46	0.684574	0.485986	0.044966	0.047441	0.476426	1	0.0241295	0.476207
		mannose	3458-28-4;	0.992528	1.76661	1.30353	1.92218	0.56	1.31	0.68	1.09	0.0825704	0.118053	0.339017	0.193104	0.449688	1	0.928231	0.98258
		mannose-6-phosphate	70442-25-0;104872-94-8;	1.19806	1.74464	1.45236	2.4959	0.69	1.21	0.58	1.43	0.342792	0.306061	0.468258	0.237021	0.68404	1	0.85958	0.978931
		trehalose	6138-23-4;	0.897043	0.768717	0.596514	0.906928	1.17	0.66	0.66	1.18	0.866859	0.557238	0.584725	0.273528	0.245447	0.932187	0.425185	0.922278
		maltotriose	1109-28-0;	0.701309	0.5284	1.67878	1.90949	1.33	2.39	0.88	3.61	0.585821	0.435685	0.11627	0.0923609	0.723217	1	0.0819349	0.597506
		maltotetraose	34612-38-9;	0.503721	0.38767	1.14318	1.32533	1.3	2.27	0.86	3.42	0.620148	0.455092	0.00895345	0.0126544	0.876393	1	0.00221698	0.430702
	Glycolysis, gluconeogenesis, pyruvate metabolism	glucose-6-phosphate (G6P)	103192-55-8;	2.07757	1.78612	1.7748	2.35389	1.16	0.85	0.75	1.32	0.899229	0.56866	0.89496	0.360728	0.819419	1	0.815235	0.978931
		glucose	50-99-7;	0.827025	1.02942	1.13179	1.55266	0.8	1.37	0.73	1.51	0.385071	0.329193	0.382219	0.208309	0.635336	1	0.631521	0.971643
		fructose-6-phosphate	103213-47-4;	1.23111	1.57554	1.29273	2.06144	0.78	1.05	0.63	1.31	0.542816	0.422654	0.762108	0.327821	0.848975	1	0.905696	0.98258
		Isobar: fructose 1,6-diphosphate, glucose 1,6-diphosphate		0.951448	0.975284	1.07644	1.85994	0.98	1.13	0.58	1.91	0.939312	0.585653	0.675496	0.303623	0.0132785	0.877665	0.00463982	0.430702
		3-phosphoglycerate	80731-10-8;	2.42659	1.08678	0.930938	1.21032	2.23	0.38	0.77	1.11	0.0196397	0.0407152	0.0044364	0.00670561	0.271286	0.932187	0.677844	0.978931
		lactate	79-33-4;	1.02753	0.810957	0.787479	1.03532	1.27	0.77	0.76	1.28	0.340515	0.306061	0.424464	0.221022	0.496686	1	0.40338	0.91878
	Nucleotide sugars, pentose metabolism	6-phosphogluconate	921-62-0;53411-70-4;	1.80124	1.02934	0.857129	0.876862	1.75	0.48	0.98	0.85	0.0172582	0.0363391	0.00205382	0.0038336	0.92168	1	0.372381	0.906712
		sedoheptulose-7-phosphate	2646-35-7;	0.396539	0.705177	0.396539	0.791947	0.56	1	0.5	1.12	0.138941	0.174027	1	0.388671	0.0547253	0.877665	0.613439	0.957844
		ribose	50-69-1;	0.808432	1.16589	1.06403	1.22963	0.69	1.32	0.87	1.05	0.266237	0.269036	0.402288	0.214609	0.772133	1	0.565934	0.957844
		ribose 5-phosphate	18265-46-8;108321-05-7;	0.662548	1.04052	0.956074	1.02645	0.64	1.44	0.93	0.99	0.417743	0.34991	0.588134	0.273528	0.903673	1	0.692907	0.978931
		Isobar: ribulose 5-phosphate, xylulose 5-phosphate		0.794235	0.82959	1.14476	1.33885	0.96	1.44	0.86	1.61	0.719516	0.500334	0.580627	0.273528	0.794297	1	0.649225	0.978931
Energy	Krebs cycle	citrate	77-92-9;	0.459921	0.414218	0.641657	0.52752	1.11	1.4	1.22	1.27	0.876858	0.561489	0.815456	0.346096	0.951505	1	0.985828	0.99458
		succinate	110-15-6;	1.05873	1.4592	0.852715	1.29976	0.73	0.81	0.66	0.89	0.484549	0.390106	0.5293	0.258308	0.556252	1	0.459678	0.92574
		fumarate	100-17-8;	1.41684	1.30308	1.16112	1.3403	1.09	0.82	0.87	1.03	0.904285	0.56866	0.732901	0.320009	0.6931	1	0.946947	0.98258
		malate	6915-15-7;	1.5535	1.27289	1.12763	1.21267	1.22	0.73	0.93	0.95	0.438374	0.35992	0.19449	0.133119	0.844487	1	0.723512	0.978931
	Oxidative phosphorylation	phosphate	7664-38-2 ;	1.13814	0.729429	0.767691	0.869369	1.56	0.67	0.88	1.19	0.0318627	0.0592754	0.0526396	0.0530431	0.490911	1	0.349771	0.901898
		pyrophosphate (PPi)	1466-09-3;	0.56407	0.863891	0.846015	1.15546	0.65	1.5	0.73	1.34	0.985201	0.590235	0.457867	0.233938	0.874334	1	0.36104	0.906712
Lipid	Essential fatty acid	linoleate (18:2n6)	60-33-3;	1.43088	0.66893	0.641302	0.774076	2.14	0.45	0.83	1.16	0.171295	0.198889	0.0874569	0.076142	0.613055	1	0.899945	0.98258
		linolenate [alpha or gamma; (18:3n3 or 6)]		1.10807	0.806569	0.747091	0.898824	1.37	0.67	0.83	1.11	0.433822	0.357954	0.238319	0.151671	0.453801	1	0.734088	0.978931
		dihomo-linolenate (20:3n3 or n6)		1.32395	0.7272	0.623182	0.743933	1.82	0.47	0.84	1.02	0.644522	0.468829	0.288932	0.177649	0.778431	1	0.737934	0.978931
		eicosapentaenoate (EPA; 20:5n3)	10-2005-9;10417-94-4;	1.63775	0.825679	0.710518	0.891484	1.98	0.43	0.8	1.08	0.0145471	0.033298	0.0026776	0.00469996	0.308046	0.934671	0.810148	0.978931
		docosapentaenoate (n3 DPA; 22:5n3)	2234-74-4 ;	1.42571	0.483466	0.304997	0.351935	2.95	0.21	0.87	0.73	0.0869366	0.123234	0.0157223	0.0201298	0.846391	1	0.505625	0.955502
	Long chain fatty acid	myristate (14:0)	544-63-8;	0.963575	0.449279	0.599663	0.931577	2.14	0.62	0.64	2.07	0.0112354	0.0270055	0.0751578	0.0687333	0.212286	0.900607	0.0380777	0.476207
		myristoleate (14:1n5)	544-64-9 ;	0.795236	0.789402	1.17334	1.27036	1.01	1.48	0.92	1.61	0.833049	0.548254	0.223424	0.144731	0.592809	1	0.0597114	0.565802
		pentadecanoate (15:0)	1002-84-2;	1.36064	0.587921	0.596201	0.911042	2.31	0.44	0.65	1.55	0.00720036	0.0203536	0.00862947	0.0124816	0.0954726	0.877665	0.081603	0.597506
		palmitate (16:0)	57-10-3;	0.909455	0.546917	0.567847	0.823741	1.66	0.62	0.69	1.51	0.022789	0.0452555	0.034627	0.0388493	0.0898096	0.877665	0.060952	0.565802
		palmitoleate (16:1n7)	373-49-9;	0.966669	0.814794	0.831398	1.23016	1.19	0.86	0.68	1.51	0.782529	0.527569	0.930515	0.372301	0.229979	0.92523	0.169105	0.691118
		margarate (17:0)	506-12-7;	0.60979	0.691312	0.644876	0.77794	0.88	1.06	0.83	1.13	0.493161	0.393222	0.568084	0.271155	0.612437	1	0.695711	0.978931
		10-heptadecenoate (17:1n7)	29743-97-3;	1.31814	0.639143	0.584586	0.675504	2.06	0.44	0.87	1.06	0.397937	0.337438	0.190695	0.132184	0.789041	1	0.824196	0.978931
		stearate (18:0)	57-11-4;	1.04337	0.500877	0.685516	0.861525	2.08	0.66	0.8	1.72	0.00285253	0.010752	0.0813836	0.0714258	0.290485	0.934671	0.0141936	0.476207
		cis-vaccenate (18:1n7)	693-72-1;	1.34509	0.953415	0.753481	0.923345	1.41	0.56	0.82	0.97	0.212722	0.229089	0.059962	0.0587886	0.438563	1	0.946625	0.98258
		stearidonate (18:4n3)	111174-40-4 ;	1.24692	0.90133	0.752362	0.836699	1.38	0.6	0.9	0.93	0.239922	0.245622	0.0512519	0.0521274	0.610232	1	0.718825	0.978931
		nonadecanoate (19:0)	646-30-0;	1.32888	0.48751	0.540474	0.631908	2.73	0.41	0.86	1.3	0.00981688	0.0240681	0.01406	0.0182157	0.383027	0.991654	0.300203	0.870846
		10-nonadecenoate (19:1n9)	73033-09-7;	0.992321	0.439074	0.358335	0.428163	2.26	0.36	0.84	0.98	0.112972	0.148567	0.0243721	0.0297785	0.633848	1	0.750884	0.978931
		arachidate (20:0)	506-30-9;	0.706384	0.396776	0.357791	0.466665	1.78	0.51	0.77	1.18	0.170581	0.198889	0.114191	0.0913759	0.575615	1	0.741612	0.978931
		dihomo-linoleate (20:2n6)	2091-39-6;	2.29082	0.70362	0.489103	0.601612	3.26	0.21	0.81	0.86	0.0782126	0.113785	0.0092152	0.0128573	0.743439	1	0.466809	0.92574
		arachidonate (20:4n6)	506-32-1;	1.30275	0.596516	0.684574	0.77075	2.18	0.53	0.89	1.29	0.157785	0.19101	0.218317	0.143571	0.869574	1	0.718137	0.978931
		omega-3 arachidonic acid	24880-40-8;	1.27767	0.760827	0.510021	0.636078	1.68	0.4	0.8	0.84	0.245574	0.249866	0.0181044	0.0229101	0.504092	1	0.467889	0.92574
		behenate (22:0)	112-85-6;	1.21137	1.2304	0.843214	1.03027	0.98	0.7	0.82	0.84	0.661527	0.477015	0.674974	0.303623	0.90307	1	0.464451	0.92574
	Fatty acid, monohydroxy	13-HODE + 9-HODE		1.3218	0.9366	0.702422	1.01071	1.41	0.53	0.69	1.08	0.0368339	0.0649879	0.0017379	0.00337737	0.0544102	0.877665	0.556586	0.957844
	Fatty acid, dicarboxylate	2-hydroxyglutarate	40951-21-1;	1.12468	1.02823	0.95542	1.28495	1.09	0.85	0.74	1.25	0.932073	0.583332	0.866861	0.357344	0.580574	1	0.637565	0.975553
		undecanedioate	1852-04-6;	1.14929	0.569306	0.730377	0.920195	2.02	0.64	0.79	1.62	0.00406586	0.0140483	0.0487424	0.0505193	0.267974	0.932187	0.0310223	0.476207
	Fatty acid, branched	13-methylmyristic acid	2485-71-4;	1.40724	0.582631	0.692376	0.757938	2.42	0.49	0.91	1.3	0.159303	0.19145	0.387151	0.208578	0.913058	1	0.495156	0.950871
		15-methylpalmitate	1603-03-8;	1.24678	0.536212	0.427582	0.618215	2.33	0.34	0.69	1.15	0.00660469	0.0195603	0.00110749	0.0023178	0.183062	0.882626	0.593451	0.957844
		17-methylstearate	2724-59-6;	1.43765	0.358913	0.292111	0.385283	4.01	0.2	0.76	1.07	0.00178315	0.00721299	< 0.001	0.00048648	0.231307	0.92523	0.881829	0.98258
	Eicosanoid	17,18-dihydroxy-5Z,8Z,11Z,14Z-eicosatetraenoate		1.80811	1.10298	0.849227	0.844929	1.64	0.47	1.01	0.77	0.0325134	0.0592754	0.00151596	0.00299962	0.966066	1	0.148098	0.665205
	Fatty acid metabolism (also BCAA metabolism)	propionylcarnitine	17298-37-2 ;	0.508206	0.177291	0.240569	0.373144	2.87	0.47	0.64	2.1	0.0334783	0.0603514	0.0767523	0.0696066	0.558767	1	0.317686	0.894932
	Fatty acid metabolism	isovalerate	503-74-2;	0.667796	1.11115	1.06477	1.50647	0.6	1.59	0.71	1.36	0.218694	0.229557	0.340685	0.193104	0.794147	1	0.580874	0.957844
	Carnitine metabolism	deoxycarnitine	6249-56-5;	0.934952	0.681594	0.620622	0.899965	1.37	0.66	0.69	1.32	0.279128	0.273923	0.19426	0.133119	0.319083	0.935806	0.438989	0.92574
		carnitine	461-05-2;	1.31786	1.13781	1.02969	1.26631	1.16	0.78	0.81	1.11	0.334425	0.304747	0.118947	0.0931279	0.152105	0.877665	0.407013	0.91878
		acetylcarnitine	5080-50-2;	0.862249	0.614342	0.608242	0.757285	1.4	0.71	0.8	1.23	0.0764486	0.112203	0.108153	0.0878365	0.276579	0.932187	0.205819	0.716958
	Bile acid metabolism	glycocholate	475-31-0;863-57-0;	0.127278	0.147575	0.147533	0.184962	0.86	1.16	0.8	1.25	0.787569	0.528815	0.873878	0.357528	0.614376	1	0.93838	0.98258
		taurocholate	145-42-6;	0.15068	0.190446	0.173095	0.216672	0.79	1.15	0.8	1.14	0.7925	0.529981	0.872129	0.357528	0.803176	1	0.861232	0.978931
		taurodeoxycholate	207737-97-1;	0.222295	0.293667	0.349968	0.418923	0.76	1.57	0.84	1.43	0.383802	0.329193	0.415134	0.218252	0.693303	1	0.73628	0.978931
		glycodeoxycholate	360-65-6;	0.118087	0.20342	0.210055	0.265775	0.58	1.78	0.79	1.31	0.21732	0.229557	0.438736	0.226288	0.326955	0.935806	0.609461	0.957844
	Glycerolipid metabolism	choline phosphate	72556-74-2;	0.990158	1.00893	1.25782	2.3758	0.98	1.27	0.53	2.35	0.953256	0.586881	0.778353	0.33349	0.0415626	0.877665	0.0640863	0.567663
		ethanolamine	141-43-5;	1.19249	0.956534	0.629344	1.11072	1.25	0.53	0.57	1.16	0.777273	0.527569	0.33117	0.190716	0.1759	0.882316	0.901079	0.98258
		phosphoethanolamine	1071-23-4;	0.613907	1.77282	1.30459	1.85519	0.35	2.13	0.7	1.05	< 0.001	0.00088639	0.00207835	0.0038336	0.204658	0.900607	0.993102	0.99458
		glycerophosphoethanolamine	33049-08-0;	0.901484	1.31076	1.07076	1.30835	0.69	1.19	0.82	1	0.099274	0.134198	0.18543	0.130414	0.788448	1	0.531828	0.957844
		glycerol	56-81-5;	1.09164	0.921296	0.821998	1.04665	1.18	0.75	0.79	1.14	0.278835	0.273923	0.118913	0.0931279	0.187956	0.882626	0.408555	0.91878
		choline	67-48-1;	1.52962	0.941978	0.92979	1.31672	1.62	0.61	0.71	1.4	0.0515197	0.0837694	0.0343935	0.0388493	0.129686	0.877665	0.183731	0.691118
		glycerol 3-phosphate (G3P)	29849-82-9;	1.44377	1.08133	0.971834	1.26803	1.34	0.67	0.77	1.17	0.502809	0.397096	0.331214	0.190716	0.533353	1	0.753025	0.978931
		glycerophosphorylcholine (GPC)	28319-77-9;	0.845162	0.464415	0.540759	0.899913	1.82	0.64	0.6	1.94	0.548966	0.425225	0.643697	0.293105	0.279656	0.932187	0.225794	0.748569
	Inositol metabolism	myo-inositol	87-89-8;	1.49449	0.768702	0.715227	1.19389	1.94	0.48	0.6	1.55	0.20336	0.220438	0.073909	0.0681641	0.160477	0.877665	0.388866	0.917731
		inositol 1-phosphate (I1P)	106032-59-1;	1.30393	1.10192	1.39042	1.21181	1.18	1.07	1.15	1.1	0.963345	0.587388	0.491166	0.242966	0.298408	0.934671	0.750523	0.978931
	Lysolipid	1-palmitoylglycerophosphoethanolamine		0.878317	0.904474	0.765274	0.885977	0.97	0.87	0.86	0.98	0.455731	0.372327	0.894148	0.360728	0.509366	1	0.825045	0.978931
		2-palmitoylglycerophosphoethanolamine*		0.479394	0.489854	0.464476	0.525657	0.98	0.97	0.88	1.07	0.692857	0.488977	0.952627	0.378366	0.618084	1	0.963966	0.98694
		1-palmitoleoylglycerophosphoethanolamine*		0.644185	0.623128	0.573314	1.32678	1.03	0.89	0.43	2.13	0.682486	0.485986	0.888019	0.360728	0.081247	0.877665	0.211641	0.716958
		2-palmitoleoylglycerophosphoethanolamine*		0.113678	0.482226	0.479931	0.966474	0.24	4.22	0.5	2	0.0146564	0.033298	0.0388564	0.0424085	0.471159	1	0.803847	0.978931
		1-heptadecanoylglycerophosphoethanolamine*		1.06827	0.545481	0.418013	0.610009	1.96	0.39	0.69	1.12	0.383136	0.329193	0.0667864	0.063202	0.426195	1	0.803034	0.978931
		1-stearoylglycerophosphoethanolamine	69747-55-3;	1.03879	0.688282	0.563573	0.743528	1.51	0.54	0.76	1.08	0.68569	0.485986	0.481641	0.241323	0.927979	1	0.83136	0.978931
		1-oleoylglycerophosphoethanolamine		1.02694	0.633494	0.56409	0.766594	1.62	0.55	0.74	1.21	0.316182	0.294598	0.0785914	0.070106	0.212142	0.900607	0.654947	0.978931
		2-oleoylglycerophosphoethanolamine*		0.966631	0.577622	0.631911	0.807785	1.67	0.65	0.78	1.4	0.156963	0.19101	0.163759	0.119608	0.261874	0.932187	0.251979	0.797406
		1-linoleoylglycerophosphoethanolamine*		0.862513	0.284527	0.370576	0.454709	3.03	0.43	0.81	1.6	0.0138451	0.0324105	0.018883	0.0236207	0.309401	0.934671	0.24704	0.790761
		2-linoleoylglycerophosphoethanolamine*		0.971953	0.353208	0.498844	0.6221	2.75	0.51	0.8	1.76	0.172489	0.198889	0.213146	0.143187	0.413567	1	0.34602	0.901898
		1-arachidonoylglycerophosphoethanolamine*		0.771583	0.209595	0.169822	0.289145	3.68	0.22	0.59	1.38	0.0229281	0.0452555	0.00441462	0.00670561	0.339382	0.935806	0.852022	0.978931
		2-arachidonoylglycerophosphoethanolamine*		0.981352	0.439438	0.475452	0.652501	2.23	0.48	0.73	1.48	0.186851	0.20798	0.210371	0.1422	0.418428	1	0.37904	0.909965
		1-stearoylglycerophosphoglycerol		0.655788	0.37096	0.332079	0.473995	1.77	0.51	0.7	1.28	0.46353	0.376843	0.17226	0.124151	0.340496	0.935806	0.764606	0.978931
		1-palmitoylglycerophosphocholine	17364-16-8;	0.339598	0.882082	0.526142	0.421512	0.38	1.55	1.25	0.48	0.00730582	0.0203536	0.312783	0.184771	0.672977	1	0.0257064	0.476207
		1-oleoylglycerophosphocholine	19420-56-5;	1.21985	0.823858	0.725763	0.66967	1.48	0.59	1.08	0.81	0.347249	0.307972	0.185744	0.130414	0.784383	1	0.498513	0.950871
		2-oleoylglycerophosphocholine*		0.649529	0.315192	0.840646	0.941505	2.06	1.29	0.89	2.99	0.185631	0.20798	0.485588	0.241323	0.786837	1	0.0872039	0.607118
		1-linoleoylglycerophosphocholine		0.539588	0.151733	0.232489	0.214659	3.56	0.43	1.08	1.41	0.0288338	0.0543414	0.106252	0.0873465	0.917898	1	0.566704	0.957844
		2-linoleoylglycerophosphocholine*		0.938888	0.340633	0.79284	0.67639	2.76	0.84	1.17	1.99	0.0386037	0.0660039	0.890929	0.360728	0.654799	1	0.116661	0.644063
		1-eicosatrienoylglycerophosphocholine*		0.183548	0.125165	0.152282	0.169878	1.47	0.83	0.9	1.36	0.343249	0.306061	0.7081	0.312971	0.816489	1	0.417943	0.922278
		1-arachidonoylglycerophosphocholine*		0.206699	0.174033	0.168097	0.168097	1.19	0.81	1	0.97	0.292228	0.279848	0.185577	0.130414	1	1	0.772425	0.978931
		2-arachidonoylglycerophosphocholine*		0.516246	0.493385	0.571093	0.857688	1.05	1.11	0.67	1.74	0.847225	0.549076	0.583754	0.273528	0.636122	1	0.233815	0.76604
		1-stearoylglycerophosphoinositol		1.02279	1.19733	1.22168	1.37601	0.85	1.19	0.89	1.15	0.563905	0.427045	0.643296	0.293105	0.80798	1	0.898325	0.98258
		1-oleoylglycerophosphoinositol*		0.797957	0.675408	0.532605	0.831022	1.18	0.67	0.64	1.23	0.954757	0.586881	0.292707	0.177959	0.161815	0.877665	0.66838	0.978931
		1-linoleoylglycerophosphoinositol*		0.201338	0.107632	0.0816679	0.0923962	1.87	0.41	0.88	0.86	0.00816838	0.0211675	< 0.001	0.00157384	0.608766	1	0.51917	0.955502
		1-arachidonoylglycerophosphoinositol*		1.05036	0.285378	0.213709	0.358372	3.68	0.2	0.6	1.26	< 0.001	0.00088639	< 0.001	0.00010993	0.065584	0.877665	0.442748	0.92574
	Sterol/Steroid	testosterone		0.396461	0.527966	1.65697	0.426186	0.75	4.18	3.89	0.81	0.847052	0.549076	0.314098	0.184771	0.299616	0.934671	0.821993	0.978931
Nucleotide	Purine metabolism, (hypo)xanthine/inosine containing	xanthine	69-89-6;	1.07082	1.99233	1.51556	1.78593	0.54	1.42	0.85	0.9	0.174555	0.199653	0.482389	0.241323	0.670767	1	0.273219	0.82703
		hypoxanthine	68-94-0;	1.54399	1.24172	0.714426	0.815272	1.24	0.46	0.88	0.66	0.889793	0.565406	0.143292	0.108293	0.799255	1	0.116992	0.644063
		inosine	58-63-9;	0.654206	0.660428	0.522927	0.862271	0.99	0.8	0.61	1.31	0.854426	0.551383	0.382823	0.208309	0.0213804	0.877665	0.161839	0.672678
		2'-deoxyinosine	890-38-0;	0.243257	0.243257	0.243257	0.278141	1	1	0.87	1.14	1	0.592317	1	0.388671	0.176463	0.882316	0.176463	0.691118
		inosine 5'-monophosphate (IMP)	4691-65-0;	2.45283	1.34183	0.84793	0.966003	1.83	0.35	0.88	0.72	0.0456151	0.075652	0.0039058	0.00616029	0.736735	1	0.402766	0.91878
	Purine metabolism, adenine containing	adenine	73-24-5;	1.43023	0.643281	0.747381	0.954563	2.22	0.52	0.78	1.48	0.00890406	0.0227189	0.0246266	0.0297785	0.429035	1	0.209486	0.716958
		adenosine	58-61-7;	1.16165	0.714369	0.697862	0.701478	1.63	0.6	0.99	0.98	0.06373	0.0969682	0.0410203	0.0441995	0.959949	1	0.781931	0.978931
		N1-methyladenosine	15763-06-1;	1.36857	0.670383	0.41737	0.509382	2.04	0.3	0.82	0.76	0.0162361	0.0350671	< 0.001	0.00210997	0.45221	1	0.561567	0.957844
		adenosine 3'-monophosphate (3'-AMP)	84-21-9;	1.5634	0.653474	0.750224	1.18303	2.39	0.48	0.63	1.81	0.193847	0.214329	0.35596	0.197605	0.26723	0.932187	0.139449	0.665205
		adenosine 5'-monophosphate (AMP)	149022-20-8;	1.16593	1.15666	1.32452	1.64438	1.01	1.14	0.81	1.42	0.967979	0.588052	0.485628	0.241323	0.144669	0.877665	0.0360749	0.476207
		adenosine 5'-diphosphate (ADP)	20398-34-9;	1.20849	0.767746	0.997444	0.91971	1.57	0.83	1.08	1.2	0.414091	0.348612	0.587566	0.273528	0.835763	1	0.626823	0.969773
		adenosine-2',3'-cyclic monophosphate	37063-35-7;	0.991237	0.383954	0.547501	1.15276	2.58	0.55	0.47	3	0.0254232	0.049028	0.127616	0.0992012	0.0888009	0.877665	0.0167868	0.476207
	Purine metabolism, guanine containing	guanine	73-40-5;	0.428459	0.703035	0.504677	0.746342	0.61	1.18	0.68	1.06	0.0441465	0.073956	0.538641	0.259377	0.0990392	0.877665	0.84779	0.978931
		guanosine	118-00-3;	0.413239	0.726548	0.798549	1.40251	0.57	1.93	0.57	1.93	0.0230339	0.0452555	0.00871655	0.0124816	0.033712	0.877665	0.0129543	0.476207
		2'-deoxyguanosine	961-07-9;	0.163668	0.163668	0.163668	0.163668	1	1	1	1	1	0.592317	1	0.388671	1	1	1	0.99458
		guanosine 5'- monophosphate (5'-GMP)	5550-12-9;	0.722805	1.53736	1.985	2.3336	0.47	2.75	0.85	1.52	0.00305535	0.0110158	< 0.001	0.00048648	0.392606	0.99936	0.0398824	0.476207
		guanosine-2',3'-cyclic monophosphate		0.717608	0.340039	0.491308	1.01932	2.11	0.68	0.48	3	0.139558	0.174027	0.321538	0.18813	0.173955	0.882316	0.0683168	0.567663
		guanosine 3'-monophosphate (3'-GMP)		1.33085	0.47669	0.576881	1.12334	2.79	0.43	0.51	2.36	0.120095	0.155606	0.291968	0.177959	0.161098	0.877665	0.0602589	0.565802
	Purine metabolism, urate metabolism	urate	69-93-2;120K5305;	0.982725	1.45581	1.6977	2.0202	0.68	1.73	0.84	1.39	0.314559	0.294598	0.0587547	0.0581286	0.543266	1	0.125222	0.644063
		allantoin	97-59-6;	1.51856	1.61857	1.30491	1.77919	0.94	0.86	0.73	1.1	0.482722	0.390106	0.959745	0.379808	0.453483	1	0.920844	0.98258
	Pyrimidine metabolism, cytidine containing	cytidine	65-46-3;	0.979653	0.833764	0.752098	1.07058	1.17	0.77	0.7	1.28	0.309561	0.293373	0.158292	0.117188	0.075705	0.877665	0.161283	0.672678
		cytidine-3'-monophosphate (3'-CMP)	84-52-6;	1.77197	0.45841	0.443415	1.04031	3.87	0.25	0.43	2.27	0.0601284	0.0931983	0.106747	0.0873465	0.121931	0.877665	0.0693061	0.567663
		cytosine-2',3'-cyclic monophosphate	15718-51-1;	1.02868	0.488085	0.440583	1.18105	2.11	0.43	0.37	2.42	0.172687	0.198889	0.0953528	0.0810706	0.0306021	0.877665	0.0597212	0.565802
	Pyrimidine metabolism, thymine containing	thymine	65-71-4;	0.305181	0.21864	0.287769	0.353106	1.4	0.94	0.81	1.62	0.764442	0.522956	0.849434	0.352832	0.934033	1	0.684612	0.978931
		thymidine 5'-monophosphate	33430-62-5;	0.649554	0.499236	0.651457	0.972516	1.3	1	0.67	1.95	0.381106	0.329193	0.762039	0.327821	0.464287	1	0.198195	0.707614
	Pyrimidine metabolism, thymine containing; Valine, leucine and isoleucine metabolism/	3-aminoisobutyrate	10569-72-9;	0.146361	0.697784	0.557299	0.759105	0.21	3.81	0.73	1.09	0.0552448	0.0880989	0.173576	0.124276	0.532866	1	0.995352	0.99458
	Pyrimidine metabolism, uracil containing	uracil	66-22-8;	1.28538	1.23388	0.97656	1.16349	1.04	0.76	0.84	0.94	0.810918	0.540119	0.398229	0.21349	0.491881	1	0.688847	0.978931
		uridine	58-96-8;	0.84845	0.734666	0.950711	1.35478	1.15	1.12	0.7	1.84	0.427228	0.356056	0.846923	0.352832	0.126581	0.877665	0.0184747	0.476207
		uridine monophosphate (5' or 3')		0.849757	1.02415	0.989435	0.925496	0.83	1.16	1.07	0.9	0.706442	0.496452	0.848538	0.352832	0.676281	1	0.880903	0.98258
		uridine-2',3'-cyclic monophosphate		0.92278	0.472679	0.644088	1.17898	1.95	0.7	0.55	2.49	0.15041	0.18478	0.571869	0.27177	0.0747613	0.877665	0.011836	0.476207
Cofactors and vitamins	Ascorbate and aldarate metabolism	gulono-1,4-lactone	1128-23-0;	1.14801	0.800698	1.05501	1.02273	1.43	0.92	1.03	1.28	0.568263	0.42839	0.735127	0.320009	0.747018	1	0.929531	0.98258
		ascorbate (Vitamin C)	134-03-2;	2.2994	1.62194	1.25111	1.61711	1.42	0.54	0.77	1	0.58256	0.435211	0.147423	0.110647	0.90959	1	0.297553	0.870846
	Nicotinate and nicotinamide metabolism	nicotinamide adenine dinucleotide (NAD+)	53-84-9;	1.6594	1.8187	1.36153	1.45911	0.91	0.82	0.93	0.8	0.630049	0.460321	0.538438	0.259377	0.885165	1	0.345042	0.901898
		nicotinate	59-67-6;	1.07352	0.974328	0.948407	1.0908	1.1	0.88	0.87	1.12	0.398784	0.337438	0.412929	0.218147	0.481097	1	0.465514	0.92574
	Pantothenate and CoA metabolism	pantothenate	137-08-6;	1.20513	0.887512	0.534994	0.655363	1.36	0.44	0.82	0.74	0.087973	0.123646	< 0.001	0.00048648	0.198892	0.898223	0.112567	0.644063
		phosphopantetheine	NA;	0.890075	0.946952	0.75006	0.994594	0.94	0.84	0.75	1.05	0.959122	0.586971	0.25804	0.163267	0.113618	0.877665	0.659553	0.978931
	Riboflavin metabolism	flavin adenine dinucleotide (FAD)	146-14-5;84366-81-4;	1.66816	1.12436	0.927859	1.02212	1.48	0.56	0.91	0.91	0.0152247	0.0341216	0.00108293	0.00231084	0.498593	1	0.578291	0.957844
		riboflavin (Vitamin B2)	83-88-5;	1.37087	0.977085	0.731712	0.966586	1.4	0.53	0.76	0.99	0.0549391	0.0880989	0.0034504	0.00568938	0.140952	0.877665	0.850546	0.978931
		flavin mononucleotide (FMN)	130-40-5;	1.27075	0.938446	0.959739	1.21956	1.35	0.76	0.79	1.3	0.124944	0.160634	0.215078	0.143439	0.299743	0.934671	0.180598	0.691118
Xenobiotics	Chemical	glycolate (hydroxyacetate)	79-14-1;	1.1567	0.43317	0.448394	0.620298	2.67	0.39	0.72	1.43	0.00116357	0.00521349	0.00181306	0.0034616	0.219998	0.919396	0.156497	0.672678
		ricinoleic acid	141-22-0;	1.17966	1.32594	0.901052	0.911865	0.89	0.76	0.99	0.69	0.822784	0.543656	0.335551	0.192196	0.736166	1	0.137517	0.665205
	Benzoate metabolism	anthraniloyl-O-glucose		0.837425	0.697738	1.0514	1.41384	1.2	1.26	0.74	2.03	0.370068	0.324737	0.236761	0.151566	0.21142	0.900607	0.0032706	0.430702
	Drug	isopropylthiogalactopyranoside (IPTG)	367-93-1;	0.386625	1.10962	1.11895	1.34245	0.35	2.89	0.83	1.21	< 0.001	0.00035399	< 0.001	0.00010993	0.242426	0.932187	0.213685	0.716958
	Sugar, sugar substitute, starch	erythritol	149-32-6;	1.08496	0.768287	0.602726	0.904743	1.41	0.56	0.67	1.18	0.0439715	0.073956	0.00364772	0.00583785	0.0392247	0.877665	0.318147	0.894932
